# Supplementary material for: Characterization of a Cutibacterium acnes Camp Factor 1-Related Peptide as a New TLR-2 Modulator in In Vitro and Ex Vivo Models of Inflammation
Source: Int J Mol Sci. 2022 May 3;23(9):5065. doi: 10.3390/ijms23095065 (PMC9104286; doi:10.3390/ijms23095065)
Supplement: Supplementary file 1 [file ijms-23-05065-s001.zip]

Archive with 1 entries (1 files):
- ijms-1707036-supplementary.pdf
